# Supplementary material for: Dehydration alters behavioral thermoregulation and the geography of climatic vulnerability in two Amazonian lizards
Source: PLoS One. 2023 Nov 1;18(11):e0286502. doi: 10.1371/journal.pone.0286502 (PMC10619801; doi:10.1371/journal.pone.0286502)
Supplement: S1 File — (XLSX) [file pone.0286502.s001.xlsx]

## Sheet: data
id	ploidy	sex	locality	Latitude	Longitude	Alt	turn	startt	vtm	tstart	tend	weight	date	sp	temp dif	time dif	hrate
40407			Santa Helena, Ilha	-61.7935	-1.39192	27.9913	3	27.5	30.2	08:57:00	09:02:00	0.591	22_04	Loxopholis ferreirai	2.7	5	0.54
40407							1	28	34.5	09:10:00	09:15:00	0.6494	20 _ 04	Loxopholis ferreirai	6.5	5	1.3
40407							2	27.1	29.2	08:50:00	08:52:00	0.501	21_04	Loxopholis ferreirai	2.1	2	1.05
40423			Santa Helena, Ilha	-61.7936	-1.3911	15.7472	1	28.8	32.4	10:09:00	10:13:00	0.928	22 _ 04	Loxopholis ferreirai	3.6	4	0.9
40423							2	23.5	29.2	07:42:00	07:49:00	0.848	23 _ 04	Loxopholis ferreirai	5.7	7	0.814286
40423							3	27.5	36.6	08:32:00	08:42:00	0.908	24 _ 04	Loxopholis ferreirai	9.1	10	0.91
40429			Santa Helena, Ilha	-61.7935	-1.39161	18.6371	3	27.32	35.3	09:11:00	09:16:00	0.888	23 _ 04	Loxopholis ferreirai	7.98	5	1.596
40429							1	28	32	08:35:00	08:38:00	0.9165	21 _ 04	Loxopholis ferreirai	4	3	1.33333
40429							2	25.07	27.02	08:16:00	08:23:00	0.832	22 _ 04	Loxopholis ferreirai	1.95	7	0.278571
40440			Santa Helena, Ilha	-61.7941	-1.39237	30.3754	1	29.8	34	09:10:00	09:14:00	0.556	21 _ 04	Loxopholis ferreirai	4.2	4	1.05
40440							3	27.1	33.2	08:50:00	08:58:00	0.557	23 _ 04	Loxopholis ferreirai	6.1	8	0.7625
40440							2	25.07	27.04	08:16:00	08:23:00	0.503	22 _ 04	Loxopholis ferreirai	1.97	7	0.281429
40442			Santa Helena, Ilha	-61.7951	-1.39294	22.2407	3	27.1	33.3	08:50:00	08:56:00	0.253	23 _ 04	Loxopholis ferreirai	6.2	6	1.03333
40442							1	27.4	35	09:10:00	09:17:00	0.2577	21 _ 04	Loxopholis ferreirai	7.6	7	1.08571
40442							2	27.5	32.5	08:57:00	09:01:00	0.209	22 _ 04	Loxopholis ferreirai	5	4	1.25
40444			Santa Helena, Ilha	-61.7951	-1.39294	22.2407	2	28.9	31.5	08:08:00	08:11:00	0.671	21 _ 04	Loxopholis ferreirai	2.6	3	0.866667
40444							1	26.3	33.4	09:10:00	09:16:00	0.735	20 _ 04	Loxopholis ferreirai	7.1	6	1.18333
40444							3	27.32	32.3	09:11:00	09:16:00	0.723	23 _ 04	Loxopholis ferreirai	4.98	5	0.996
40532			Curirú	-61.7804	-1.32154	15.651	2	23.5	24.1	07:42:00	07:43:00	0.632	23 _ 04	Loxopholis percarinatum	0.6	2	0.3
40532							3	27.5	31.6	08:32:00	08:40:00	0.758	24 _ 04	Loxopholis percarinatum	4.1	8	0.5125
40532							1	28.1	29.2	10:37:00	10:38:00	0.745	22 _ 04	Loxopholis percarinatum	1.1	1	1.1
40546			Santa Helena	-61.7951	-1.39294	22.2407	3	27.5	35.2	08:32:00	08:40:00	1.02	24 _ 04	Loxopholis ferreirai	7.7	8	0.9625
40546							1	28.8	32.2	10:09:00	10:16:00	1.051	22 _ 04	Loxopholis ferreirai	3.4	7	0.485714
40546							2	23.5	27.2	08:15:00	08:29:00	0.879	23 _ 04	Loxopholis ferreirai	3.7	14	0.264286
40613			Santa Helena	-61.7767	-1.41632	19.4622	3	24.9	31.9	08:34:00	08:39:00	0.548	26 _ 04	Loxopholis percarinatum	7	5	1.4
40613							2	24	29.1	08:32:00	08:37:00	0.473	25 _ 04	Loxopholis percarinatum	5.1	5	1.02
40613							1	27.2	30.9	08:47:00	08:48:00	0.542	24 _ 04	Loxopholis percarinatum	3.7	1	3.7
40616			Santa Helena	-61.7782	-1.41676	22.0517	1	25.5	31.2	08:17:00	08:22:00	0.555	24 _ 04	Loxopholis percarinatum	5.7	5	1.14
40616							3	27.6	31.2	08:34:00	08:38:00	0.557	26 _ 04	Loxopholis percarinatum	3.6	4	0.9
40616							2	24.2	29.8	08:06:00	08:10:00	0.483	25 _ 04	Loxopholis percarinatum	5.6	4	1.4
40660			Curirú	-61.7797	-1.32093	14.5706	1	25.7	31.6	10:04:00	10:07:00	0.65	24 _ 04	Loxopholis percarinatum	5.9	3	1.96667
40660							3	28.8	33.1	09:08:00	09:21:00	0.68	26 _ 04	Loxopholis percarinatum	4.3	13	0.330769
40660							2	24.2	29.1	08:06:00	08:13:00	0.59	25 _ 04	Loxopholis percarinatum	4.9	7	0.7
40713	3N		Santa Helena	-61.7783	-1.41684	23.6999	2	24.2	29.5	08:06:00	08:08:00	0.473	25 _ 04	Loxopholis percarinatum	5.3	2	2.65
40713							1	25.5	29.1	08:50:00	08:55:00	0.542	24 _ 04	Loxopholis percarinatum	3.6	5	0.72
40713							3	26.1	31.6	08:34:00	08:38:00	0.548	26 _ 04	Loxopholis percarinatum	5.5	4	1.375
40773			Santa Helena	-61.7777	-1.41672	20.5919	1	25.5	28.1	08:50:00	08:53:00	0.86	26 _ 04	Loxopholis percarinatum	2.6	3	0.866667
40773							2	22.8	26.9	08:06:00	08:13:00	0.705	27 _ 04	Loxopholis percarinatum	4.1	7	0.585714
40773							3	26.5	30.6	08:47:00	08:50:00	0.84	28 _ 04	Loxopholis percarinatum	4.1	3	1.36667
40778	3N		Curirú	-61.7778	-1.31994	41.571	2	24.4	26.6	08:19:00	08:25:00	0.5	28 _ 04	Loxopholis percarinatum	2.2	6	0.366667
40778							3	24.1	29.5	08:17:00	1900-01-08	0.571	29_04	Loxopholis percarinatum	5.4	43	0.125581
40778							1	23.7	29.4	09:46:00	09:51:00	0.55	27 _ 04	Loxopholis percarinatum	5.7	5	1.14
40821			Santa Helena	-61.7783	-1.41684	23.6999	3	23.4	27.8	09:25:00	09:28:00	0.712	28 _ 04	Loxopholis percarinatum	4.4	3	1.46667
40821							1	26.5	29	10:48:00	10:50:00	0.7	26 _ 04	Loxopholis percarinatum	2.5	2	1.25
40821							2	24.5	27.2	08:22:00	08:26:00	0.67	27 _ 04	Loxopholis percarinatum	2.7	4	0.675
40829	3N		Santa Helena	-61.7799	-1.41893	51.3105	2	22.8	26.5	08:06:00	08:08:00	0.699	27 _ 04	Loxopholis percarinatum	3.7	2	1.85
40829							1	23.6	28.2	10:03:00	10:07:00	0.723	26 _ 04	Loxopholis percarinatum	4.6	4	1.15
40829							3	23.4	29.5	09:25:00	09:28:00	0.71	28 _ 04	Loxopholis percarinatum	6.1	3	2.03333
40840			Santa Helena	-61.7941	-1.39237	30.3754	2	24.5	28.8	08:22:00	08:28:00	0.502	27 _ 04	Loxopholis percarinatum	4.3	6	0.716667
40840							3	24.3	30.4	08:08:00	08:15:00	0.575	28 _ 04	Loxopholis percarinatum	6.1	7	0.871429
40840							1	23.7	30.5	10:24:00	10:28:00	0.597	26 _ 04	Loxopholis percarinatum	6.8	4	1.7
40841			Santa Helena	-61.7778	-1.41664	21.6968	2	22.8	26.7	08:06:00	08:12:00	0.432	27 _ 04	Loxopholis percarinatum	3.9	6	0.65
40841							1	24.8	30.4	07:07:00	07:09:00	0.47	26 _ 04	Loxopholis percarinatum	5.6	2	2.8
40841							3	26.5	30.8	08:47:00	08:50:00	0.49	28 _ 04	Loxopholis percarinatum	4.3	3	1.43333
40856	3N		Curirú	-61.7783	-1.32016	18.0893	1	24.5	28.5	09:22:00	09:26:00	0.807	27 _ 04	Loxopholis percarinatum	4	4	1
40856							2	24.3	27.4	08:36:00	08:39:00	0.701	28 _ 04	Loxopholis percarinatum	3.1	3	1.03333
40856							3	24.3	28.3	08:47:00	08:52:00	0.797	29_04	Loxopholis percarinatum	4	5	0.8
40918		M	Curirú	-61.7806	-1.32161	16.5435	2	24.4	27	08:19:00	08:23:00	0.462	28 _ 04	Loxopholis percarinatum	2.6	4	0.65
40918							1	24	31.5	11:24:00	11:30:00	0.507	27 _ 04	Loxopholis percarinatum	7.5	6	1.25
40918							3	24.3	29.6	08:47:00	08:52:00	0.501	29_04	Loxopholis percarinatum	5.3	5	1.06
41143			Serra do Jacamim	-65.4831	-0.307706	41.514	3	25.6	30	08:58:00	09:06:00	0.596	6 _ 5	Loxopholis percarinatum	4.4	8	0.55
41143							2	23.1	29.8	08:15:00	08:25:00	0.505	4 _ 5	Loxopholis percarinatum	6.7	10	0.67
41143							1	25.6	33.3	08:37:00	08:44:00	0.607	5 _ 3	Loxopholis percarinatum	7.7	7	1.1
41166			Boa Vista	-65.4097	-0.341461	27.0147	3	25.6	29.5	08:58:00	09:06:00	0.611	6 _ 5	Loxopholis percarinatum	3.9	8	0.4875
41166							1	25.6	28	08:37:00	08:39:00	0.628	5 _ 3	Loxopholis percarinatum	2.4	2	1.2
41166							2	24.7	27.4	08:44:00	08:46:00	0.581	4 _ 5	Loxopholis percarinatum	2.7	2	1.35
41195			Serra do Jacamim	-65.4827	-0.309764	49.1093	1	26.9	28.7	09:26:00	09:28:00	0.54	4 _ 5	Loxopholis percarinatum	1.8	2	0.9
41195							2	23.6	26.7	07:46:00	07:47:00	0.478	5 _ 5	Loxopholis percarinatum	3.1	1	3.1
41195							3	24.9	27.4	08:34:00	08:38:00	0.553	6 _ 5	Loxopholis percarinatum	2.5	4	0.625
41197			Ilha Uruari	-65.4183	-0.253284	35.4754	2	25	28.6	08:34:00	08:39:00	1.103	6 _ 5	Loxopholis ferreirai	3.6	5	0.72
41197							3	26.9	32	09:26:00	09:29:00	1.229	7 _ 5	Loxopholis ferreirai	5.1	3	1.7
41197							1	25.3	31.4	08:35:00	08:41:00	1.158	5 _ 5	Loxopholis ferreirai	6.1	6	1.01667
41198			Ilha Uruari	-65.4225	-0.33345	35.1619	2	23.8	28.6	07:20:00	07:26:00	0.61	5 _ 5	Loxopholis ferreirai	4.8	6	0.8
41198							3	26	31.5	08:23:00	08:27:00	0.653	6 _ 5	Loxopholis ferreirai	5.5	4	1.375
41198							1	23.1	28.3	07:57:00	08:02:00	0.644	4 _ 5	Loxopholis ferreirai	5.2	5	1.04
41201			Boa Vista	-65.4095	-0.341556	45.3075	2	27.3	29.5	09:14:00	09:19:00	0.666	6 _ 5	Loxopholis percarinatum	2.2	5	0.44
41201							1	26.9	28.5	09:26:00	09:28:00	0.737	5 _ 5	Loxopholis percarinatum	1.6	2	0.8
41201							3	24	31.7	08:23:00	08:27:00	0.737	7 _ 5	Loxopholis percarinatum	7.7	4	1.925
41213			Boa Vista	-65.4073	-0.344138	71.4985	2	24.5	28.8	08:32:00	08:40:00	0.595	6 _ 5	Loxopholis percarinatum	4.3	8	0.5375
41213							3	24	30	08:23:00	08:26:00	0.611	7 _ 5	Loxopholis percarinatum	6	3	2
41213							1	23.8	31.3	07:20:00	07:29:00	0.67	5 _ 5	Loxopholis percarinatum	7.5	9	0.833333
41336			Boa Vista	-65.4073	-0.344138	71.4985	1	22.5	27.2	07:44:00	07:51:00	0.62	6 _ 5	Loxopholis percarinatum	4.7	7	0.671429
41336							3	25.3	33	08:35:00	08:40:00	0.633	8 _ 5	Loxopholis percarinatum	7.7	5	1.54
41336							2	23.5	29	07:30:00	07:34:00	0.525	7 _ 5	Loxopholis percarinatum	5.5	4	1.375

## Sheet: L percarinatum coords
lon	lat	country
-59.3913	3.16735	Guyana
-59.4055	3.20617	Guyana
-59.4055	3.20617	Guyana
-59.0812	4.18269	Guyana
-58.5085	4.28784	Guyana
-60.0106	-3.85361	Brazil
-58.6833	5.15	Guyana
-58.6833	5.15	Guyana
-60.4911	7.3706	Guyana
-64.5633	-10.3214	Brazil
-64.5633	-10.3214	Brazil
-64.5633	-10.3214	Brazil
-64.5633	-10.3214	Brazil
-64.5633	-10.3214	Brazil
-64.5633	-10.3214	Brazil
-59.0453	5.2186	Guyana
-59.0453	5.2186	Guyana
-59.0453	5.2186	Guyana
-59.0453	5.2186	Guyana
-59.0453	5.2186	Guyana
-59.0453	5.2186	Guyana
-58.2372	5.085	Guyana
-58.2372	5.085	Guyana
-58.2372	5.085	Guyana
-58.2372	5.085	Guyana
-58.2372	5.085	Guyana
-58.2372	5.085	Guyana
-58.8494	4.42	Guyana
-58.8494	4.42	Guyana
-58.7956	4.3289	Guyana
-58.5094	4.285	Guyana
-58.5094	4.285	Guyana
-58.5094	4.285	Guyana
-58.7475	4.5833	Guyana
-59.0244	4.7547	Guyana
-58.5094	4.285	Guyana
-59.0244	4.7547	Guyana
-54.8346	-3.14564	Brazil
-54.8326	-3.15347	Brazil
-54.8326	-3.15347	Brazil
-54.8305	-3.16078	Brazil
-54.8305	-3.16078	Brazil
-54.8326	-3.15347	Brazil
-54.8305	-3.16078	Brazil
-54.8305	-3.16078	Brazil
-54.8305	-3.16078	Brazil
-54.8305	-3.16078	Brazil
-57.8589	5.6819	Guyana
-58.2178	6.4986	Guyana
-61.2038	1.55	Brazil
-61.2038	1.55	Brazil
-61.2038	1.55	Brazil
-61.2038	1.55	Brazil
-61.2038	1.55	Brazil
-61.2038	1.55	Brazil
-61.2038	1.55	Brazil
-61.2038	1.55	Brazil
-61.2038	1.55	Brazil
-61.2038	1.55	Brazil
-61.2038	1.55	Brazil
-61.2038	1.55	Brazil
-60.0253	-2.20899	Brazil
-56.6708	-1.1886	Brazil
-59	5	Guyana
-59	5	Guyana
-58.6833	5.15	Guyana
-58.6833	5.15	Guyana
-68.3552	-2.89187	Brazil
-68.3231	-4.66278	Brazil
-65.0556	-9.59694	Brazil
-65.4333	-9.64028	Brazil
-65.4564	-9.62944	Brazil
-64.8031	0.399722	Brazil
-59.6872	-4.44194	Brazil
-65.3339	-10.7681	Brazil
-62.1319	-4.72722	Brazil
-62.9694	-4.97111	Brazil
-62.9242	-0.974722	Brazil
-62.1694	-1.05611	Brazil
-60.8344	-5.4894	Brazil
-61.1447	4.46056	Brazil
-61.6667	3.41667	Brazil
-61.2667	1.55	Brazil
-60.8764	-2.48875	Brazil
-60.35	-6.4	Brazil
-60.1778	-6.0125	Brazil
-59.7167	-2.41667	Brazil
-59.5	3	Guyana
-59.1287	3.2667	Guyana
-58.6364	-4.30889	Brazil
-58.2253	-2.03194	Brazil
-58.2183	-2.71222	Brazil
-57.2133	-1.71401	Brazil
-56.3122	-4.57556	Brazil
-58.6959	1.28542	Brazil
-55.1864	-0.165488	Brazil
-54.8326	-3.15347	Brazil
-63.096	-4.08917	Brazil
-55.8333	-1.5	Brazil
-53.2396	-0.936297	Brazil
-52.0702	-3.3283	Brazil
-51.1175	-10.0169	Brazil
-51.8972	-0.024167	Brazil
-51.771	3.87942	Brazil
-51.6715	-3.5046	Brazil
-51.6109	2.32156	Brazil
-51.6153	-1.99355	Brazil
-50.4983	-0.417304	Brazil
-47.9167	-7.85	Brazil
-47.5667	-5.28333	Brazil
-47.3201	-1.15586	Brazil
-46.3729	-1.44357	Brazil

## Sheet: T&HR during dessication
Time	Date	temp	humidity	logger2
23:12:58	2018-04-21	25.4	68.4	2
23:42:58	2018-04-21	25.4	68.4	2
00:12:58	2018-04-22	25.3	68.3	2
00:42:58	2018-04-22	25.3	68.4	2
01:12:58	2018-04-22	25.3	68.5	2
01:42:58	2018-04-22	25.3	68.5	2
02:12:58	2018-04-22	25.3	68.6	2
02:42:58	2018-04-22	25.3	68.6	2
03:12:58	2018-04-22	25.4	68.7	2
03:42:58	2018-04-22	25.4	68.7	2
04:12:58	2018-04-22	25.4	68.8	2
04:42:58	2018-04-22	25.3	68.8	2
05:12:58	2018-04-22	25.3	68.8	2
05:42:58	2018-04-22	25.3	68.9	2
06:12:58	2018-04-22	25.4	68.9	2
06:42:58	2018-04-22	25.4	69.3	2
07:12:58	2018-04-22	25.4	69.4	2
07:42:58	2018-04-22	25.4	69.5	2
08:12:58	2018-04-22	25.4	69.5	2
08:42:58	2018-04-22	25.4	69.5	2
23:12:58	2018-04-22	24.7	72.2	2
23:42:58	2018-04-22	24.6	72.5	2
00:12:58	2018-04-27	23.9	75.3	2
00:42:58	2018-04-27	23.8	74.8	2
01:12:58	2018-04-27	23.6	74.2	2
01:42:58	2018-04-27	23.4	73.7	2
02:12:58	2018-04-27	23.2	73.6	2
02:42:58	2018-04-27	23.1	73.6	2
03:12:58	2018-04-27	23.1	73.6	2
03:42:58	2018-04-27	23	73.8	2
04:12:58	2018-04-27	22.9	73.9	2
04:42:58	2018-04-27	22.9	74.1	2
05:12:58	2018-04-27	23	74.2	2
05:42:58	2018-04-27	23	74.3	2
06:12:58	2018-04-27	23.1	74.5	2
06:42:58	2018-04-27	23.1	74.6	2
07:12:58	2018-04-27	23.2	74	2
07:42:58	2018-04-27	23.3	73.9	2
08:12:58	2018-04-27	23.9	74.7	2
08:42:58	2018-04-27	24.3	74.5	2
23:12:58	2018-04-27	25.2	73.4	2
23:42:58	2018-04-27	24.9	72.6	2
00:12:58	2018-05-03	25.2	76.6	2
00:42:58	2018-05-03	25.1	76.6	2
01:12:58	2018-05-03	25	76.6	2
01:42:58	2018-05-03	24.9	76.6	2
02:12:58	2018-05-03	24.8	76.5	2
02:42:58	2018-05-03	24.7	76.5	2
03:12:58	2018-05-03	24.6	76.5	2
03:42:58	2018-05-03	24.4	76.5	2
04:12:58	2018-05-03	24.2	76.5	2
04:42:58	2018-05-03	24.1	76.5	2
05:12:58	2018-05-03	24	76.5	2
05:42:58	2018-05-03	24	76.7	2
06:12:58	2018-05-03	24	76.7	2
06:42:58	2018-05-03	23.9	76.7	2
07:12:58	2018-05-03	23.9	76.6	2
07:42:58	2018-05-03	23.8	76.6	2
08:12:58	2018-05-03	23.7	76.7	2
08:42:58	2018-05-03	23.8	76.8	2
23:12:58	2018-05-03	24.7	76.7	2
23:42:58	2018-05-03	24.4	76.5	2
00:12:58	2018-05-04	26.3	78.2	2
00:42:58	2018-05-04	26.3	77.2	2
01:12:58	2018-05-04	26.3	76.9	2
01:42:58	2018-05-04	26.3	76.8	2
02:12:58	2018-05-04	26.2	76.7	2
02:42:58	2018-05-04	26.2	76.7	2
03:12:58	2018-05-04	26.2	76.8	2
03:42:58	2018-05-04	26.1	76.8	2
04:12:58	2018-05-04	26.1	76.8	2
04:42:58	2018-05-04	26	76.9	2
05:12:58	2018-05-04	26	76.9	2
05:42:58	2018-05-04	25.9	76.9	2
06:12:58	2018-05-04	25.9	77	2
06:42:58	2018-05-04	25.8	77	2
07:12:58	2018-05-04	25.8	77.1	2
07:42:58	2018-05-04	25.7	77.2	2
08:12:58	2018-05-04	25.8	77.5	2
08:42:58	2018-05-04	26	77.9	2
23:12:58	2018-05-04	25.3	77.7	2
23:42:58	2018-05-04	25.7	69.3	2
00:12:58	2018-05-05	25.7	66.5	2
00:42:58	2018-05-05	25.6	65.3	2
01:12:58	2018-05-05	25.5	64.6	2
01:42:58	2018-05-05	25.4	64.2	2
02:12:58	2018-05-05	25.3	64.1	2
02:42:58	2018-05-05	25.2	64.1	2
03:12:58	2018-05-05	25.1	64	2
03:42:58	2018-05-05	25	64	2
04:12:58	2018-05-05	24.9	64.3	2
04:42:58	2018-05-05	25	64.4	2
05:12:58	2018-05-05	25	64.3	2
05:42:58	2018-05-05	24.9	64.3	2
06:12:58	2018-05-05	24.8	64.5	2
06:42:58	2018-05-05	24.8	64.6	2
07:12:58	2018-05-05	24.7	64.6	2
07:42:58	2018-05-05	24.9	66.3	2
08:12:58	2018-05-05	25.1	67.2	2
08:42:58	2018-05-05	25.4	67	2
23:12:58	2018-05-05	25.1	68.5	2
23:42:58	2018-05-05	25	68.5	2
00:12:58	2018-05-06	25	68.6	2
00:42:58	2018-05-06	25	69.9	2
01:12:58	2018-05-06	25.2	70.1	2
01:42:58	2018-05-06	25.2	70	2
02:12:58	2018-05-06	25.2	69.9	2
02:42:58	2018-05-06	25.2	69.9	2
03:12:58	2018-05-06	25.2	69.8	2
03:42:58	2018-05-06	25.2	69.9	2
04:12:58	2018-05-06	25.1	69.9	2
04:42:58	2018-05-06	25.1	70	2
05:12:58	2018-05-06	25.1	70	2
05:42:58	2018-05-06	25	70.1	2
06:12:58	2018-05-06	25	70.1	2
06:42:58	2018-05-06	25	70.2	2
07:12:58	2018-05-06	24.9	70.2	2
07:42:58	2018-05-06	24.9	70.3	2
08:12:58	2018-05-06	24.8	71.1	2
08:42:58	2018-05-06	24.7	71	2
23:12:58	2018-05-06	24.6	72.2	2
23:42:58	2018-05-06	24.6	72.5	2
23:14:13	2018-04-21	25.6	68	1
23:44:13	2018-04-21	25.6	68	1
00:14:13	2018-04-22	25.5	68.1	1
00:44:13	2018-04-22	25.6	68.1	1
01:14:13	2018-04-22	25.6	68.1	1
01:44:13	2018-04-22	25.5	68.1	1
02:14:13	2018-04-22	25.5	68.1	1
02:44:13	2018-04-22	25.6	68.2	1
03:14:13	2018-04-22	25.6	68.2	1
03:44:13	2018-04-22	25.6	68.3	1
04:14:13	2018-04-22	25.6	68.3	1
04:44:13	2018-04-22	25.6	68.4	1
05:14:13	2018-04-22	25.6	68.4	1
05:44:13	2018-04-22	25.6	68.4	1
06:14:13	2018-04-22	25.6	68.5	1
06:44:13	2018-04-22	25.7	68.5	1
07:14:13	2018-04-22	25.7	68.6	1
07:44:13	2018-04-22	25.7	68.7	1
08:14:13	2018-04-22	25.7	68.6	1
08:44:13	2018-04-22	25.7	68.9	1
23:14:13	2018-04-22	25.3	69.7	1
23:44:13	2018-04-22	25.1	70	1
00:14:13	2018-04-23	25	68.2	1
00:44:13	2018-04-23	25	68.4	1
01:14:13	2018-04-23	24.9	68.4	1
01:44:13	2018-04-23	24.8	68.6	1
02:14:13	2018-04-23	24.8	68.7	1
02:44:13	2018-04-23	24.7	68.8	1
03:14:13	2018-04-23	24.7	68.9	1
03:44:13	2018-04-23	24.6	68.9	1
04:14:13	2018-04-23	24.5	68.5	1
04:44:13	2018-04-23	24.4	68.6	1
05:14:13	2018-04-23	24.3	68.9	1
05:44:13	2018-04-23	24.2	69.2	1
06:14:13	2018-04-23	24.2	69.6	1
06:44:13	2018-04-23	24.2	69.9	1
07:14:13	2018-04-23	24.2	71	1
07:44:13	2018-04-23	24.3	71.2	1
08:14:13	2018-04-23	24.4	72.1	1
08:44:13	2018-04-23	24.8	72.1	1
23:14:13	2018-04-23	26.2	70.6	1
23:44:13	2018-04-23	26.2	70.9	1
00:14:13	2018-04-24	26	70.8	1
00:44:13	2018-04-24	26	71.4	1
01:14:13	2018-04-24	26.1	71.6	1
01:44:13	2018-04-24	26.1	71.4	1
02:14:13	2018-04-24	26.1	70.3	1
02:44:13	2018-04-24	25.9	69.8	1
03:14:13	2018-04-24	25.7	68.3	1
03:44:13	2018-04-24	25.7	72.8	1
04:14:13	2018-04-24	25.7	72.6	1
04:44:13	2018-04-24	25.6	72.4	1
05:14:13	2018-04-24	25.5	72.4	1
05:44:13	2018-04-24	25.3	72.4	1
06:14:13	2018-04-24	25.2	72.5	1
06:44:13	2018-04-24	25.1	72.5	1
07:14:13	2018-04-24	25.1	72.5	1
07:44:13	2018-04-24	25.3	72.5	1
08:14:13	2018-04-24	25.4	72.4	1
08:44:13	2018-04-24	25.7	72.4	1
23:14:13	2018-04-24	25.8	72.4	1
23:44:13	2018-04-24	25.7	72.8	1
00:14:13	2018-04-25	25.6	72.9	1
00:44:13	2018-04-25	25.6	72	1
01:14:13	2018-04-25	25.6	71.5	1
01:44:13	2018-04-25	25.5	70.1	1
02:14:13	2018-04-25	25.4	68.3	1
02:44:13	2018-04-25	25.3	68.6	1
03:14:13	2018-04-25	25.2	69.2	1
03:44:13	2018-04-25	25.1	69.2	1
04:14:13	2018-04-25	25.1	69.5	1
04:44:13	2018-04-25	25.1	68.9	1
05:14:13	2018-04-25	25.1	72.1	1
05:44:13	2018-04-25	25.1	72.5	1
06:14:13	2018-04-25	25	73.6	1
06:44:13	2018-04-25	25	70.5	1
07:14:13	2018-04-25	25	70.4	1
07:44:13	2018-04-25	25	68.8	1
08:14:13	2018-04-25	24.9	68.5	1
08:44:13	2018-04-25	25.1	68.2	1
23:14:13	2018-04-25	27.2	70.4	1
23:44:13	2018-04-25	27	68.6	1
00:14:13	2018-04-26	27.1	68.3	1
00:44:13	2018-04-26	27	69.2	1
01:14:13	2018-04-26	26.8	68.2	1
01:44:13	2018-04-26	26.8	68.1	1
02:14:13	2018-04-26	26.6	68.1	1
02:44:13	2018-04-26	26.4	68.1	1
03:14:13	2018-04-26	26.5	68.1	1
03:44:13	2018-04-26	26.4	68.1	1
04:14:13	2018-04-26	26.2	68.1	1
04:44:13	2018-04-26	26.2	68.1	1
05:14:13	2018-04-26	26.1	68.1	1
05:44:13	2018-04-26	26	68.2	1
06:14:13	2018-04-26	26	68.3	1
06:44:13	2018-04-26	25.9	68.1	1
07:14:13	2018-04-26	26	68.1	1
07:44:13	2018-04-26	26.6	68.2	1
08:14:13	2018-04-26	27.1	68.3	1
08:44:13	2018-04-26	26.7	68.3	1
23:14:13	2018-04-26	24.1	68.3	1
23:44:13	2018-04-26	24.1	68.5	1
00:14:13	2018-04-27	24.5	68.5	1
00:44:13	2018-04-27	24.6	68.6	1
01:14:13	2018-04-27	24.5	68.7	1
01:44:13	2018-04-27	24.3	68.7	1
02:14:13	2018-04-27	24.1	68.9	1
02:44:13	2018-04-27	23.9	75.8	1
03:14:13	2018-04-27	23.8	76.7	1
03:44:13	2018-04-27	23.7	76.9	1
04:14:13	2018-04-27	23.6	77	1
04:44:13	2018-04-27	23.6	75.6	1
05:14:13	2018-04-27	23.6	73.4	1
05:44:13	2018-04-27	23.6	73.5	1
06:14:13	2018-04-27	23.6	73.5	1
06:44:13	2018-04-27	23.7	73.5	1
07:14:13	2018-04-27	23.7	73.6	1
07:44:13	2018-04-27	23.7	73.7	1
08:14:13	2018-04-27	23.9	73.8	1
08:44:13	2018-04-27	24.1	73.3	1
23:14:13	2018-04-27	25.3	73.7	1
23:44:13	2018-04-27	24.8	73.9	1
00:14:13	2018-04-28	25.3	74	1
00:44:13	2018-04-28	25.5	74	1
01:14:13	2018-04-28	25.3	74.1	1
01:44:13	2018-04-28	25.1	74.1	1
02:14:13	2018-04-28	24.9	74.1	1
02:44:13	2018-04-28	24.7	74.1	1
03:14:13	2018-04-28	24.6	74.2	1
03:44:13	2018-04-28	24.4	74.2	1
04:14:13	2018-04-28	24.3	74.2	1
04:44:13	2018-04-28	24.2	74.1	1
05:14:13	2018-04-28	24.2	74.4	1
05:44:13	2018-04-28	24.3	73.8	1
06:14:13	2018-04-28	24.5	73.3	1
06:44:13	2018-04-28	24.7	73.2	1
07:14:13	2018-04-28	24.8	73.5	1
07:44:13	2018-04-28	25	73.8	1
08:14:13	2018-04-28	25.2	73.8	1
08:44:13	2018-04-28	26	73.8	1
23:14:13	2018-04-28	25.9	76.2	1
23:44:13	2018-04-28	25.7	78.6	1
00:14:13	2018-04-29	25.7	74.4	1
00:44:13	2018-04-29	25.7	78.6	1
01:14:13	2018-04-29	25.5	78.4	1
01:44:13	2018-04-29	25.5	79.1	1
02:14:13	2018-04-29	25.5	78.2	1
02:44:13	2018-04-29	25.4	78.1	1
03:14:13	2018-04-29	25.3	80.6	1
03:44:13	2018-04-29	25	74.3	1
04:14:13	2018-04-29	24.8	74.4	1
04:44:13	2018-04-29	24.6	74.4	1
05:14:13	2018-04-29	24.6	74.5	1
05:44:13	2018-04-29	24.5	74.6	1
06:14:13	2018-04-29	24.3	74.6	1
06:44:13	2018-04-29	24.1	74.9	1
07:14:13	2018-04-29	24.1	74.8	1
07:44:13	2018-04-29	24.3	74.6	1
08:14:13	2018-04-29	24.9	80.3	1
08:44:13	2018-04-29	25.2	81.2	1
23:14:13	2018-04-29	26.3	76.3	1
23:44:13	2018-04-29	26.2	76.3	1
00:14:13	2018-04-30	26.1	76.4	1
00:44:13	2018-04-30	26.1	76.4	1
01:14:13	2018-04-30	26.1	76.5	1
01:44:13	2018-04-30	26.1	76.5	1
02:14:13	2018-04-30	26	76.5	1
02:44:13	2018-04-30	25.9	76.6	1
03:14:13	2018-04-30	25.9	76.6	1
03:44:13	2018-04-30	25.9	76.6	1
04:14:13	2018-04-30	25.8	76.7	1
04:44:13	2018-04-30	25.7	76.7	1
05:14:13	2018-04-30	25.6	76.7	1
05:44:13	2018-04-30	25.6	76.8	1
06:14:13	2018-04-30	25.5	76.9	1
06:44:13	2018-04-30	25.4	76.9	1
07:14:13	2018-04-30	25.4	77	1
07:44:13	2018-04-30	25.3	77	1
08:14:13	2018-04-30	25.3	77.1	1
08:44:13	2018-04-30	25.3	77.2	1
23:14:13	2018-04-30	27.5	77	1
23:44:13	2018-04-30	27.4	77.1	1
00:14:13	2018-05-01	27.3	77.1	1
00:44:13	2018-05-01	27.2	77.1	1
01:14:13	2018-05-01	27.1	77.1	1
01:44:13	2018-05-01	27	77.1	1
02:14:13	2018-05-01	26.9	77.1	1
02:44:13	2018-05-01	26.8	77.1	1
03:14:13	2018-05-01	26.7	77.2	1
03:44:13	2018-05-01	26.6	77.2	1
04:14:13	2018-05-01	26.5	77.2	1
04:44:13	2018-05-01	26.5	77.3	1
05:14:13	2018-05-01	26.2	77.1	1
05:44:13	2018-05-01	26	77.1	1
06:14:13	2018-05-01	25.8	77	1
06:44:13	2018-05-01	25.6	77	1
07:14:13	2018-05-01	25.5	77.1	1
07:44:13	2018-05-01	25.3	77.2	1
08:14:13	2018-05-01	25.3	77.3	1
08:44:13	2018-05-01	25.2	77.7	1
23:14:13	2018-05-01	26.3	79.2	1
23:44:13	2018-05-01	26.2	79.1	1
00:14:13	2018-05-02	26.1	79.1	1
00:44:13	2018-05-02	26	79.3	1
01:14:13	2018-05-02	25.9	79.3	1
01:44:13	2018-05-02	25.9	79.3	1
02:14:13	2018-05-02	25.8	79.4	1
02:44:13	2018-05-02	25.7	79.4	1
03:14:13	2018-05-02	25.7	79.4	1
03:44:13	2018-05-02	25.6	79.5	1
04:14:13	2018-05-02	25.6	79.6	1
04:44:13	2018-05-02	25.5	79.6	1
05:14:13	2018-05-02	25.4	79.6	1
05:44:13	2018-05-02	25.4	79.6	1
06:14:13	2018-05-02	25.3	79.7	1
06:44:13	2018-05-02	25.2	79.8	1
07:14:13	2018-05-02	25.1	79.8	1
07:44:13	2018-05-02	25.1	79.9	1
08:14:13	2018-05-02	25.1	80	1
08:44:13	2018-05-02	25.1	80.2	1
23:14:13	2018-05-02	27.8	79.8	1
23:44:13	2018-05-02	27.7	79.8	1
00:14:13	2018-05-03	27.6	79.9	1
00:44:13	2018-05-03	27.5	79.9	1
01:14:13	2018-05-03	27.4	79.9	1
01:44:13	2018-05-03	27.4	79.9	1
02:14:13	2018-05-03	27.3	79.9	1
02:44:13	2018-05-03	27.1	80	1
03:14:13	2018-05-03	27	80.1	1
03:44:13	2018-05-03	26.8	80.1	1
04:14:13	2018-05-03	26.7	80.1	1
04:44:13	2018-05-03	26.6	80.1	1
05:14:13	2018-05-03	26.6	80	1
05:44:13	2018-05-03	26.5	80.1	1
06:14:13	2018-05-03	26.5	80.1	1
06:44:13	2018-05-03	26.5	80.1	1
07:14:13	2018-05-03	26.4	80	1
07:44:13	2018-05-03	26.3	80.1	1
08:14:13	2018-05-03	26.3	80.2	1
08:44:13	2018-05-03	26.3	80.3	1
23:14:13	2018-05-03	27.2	79.4	1
23:44:13	2018-05-03	27.1	79.4	1
00:14:13	2018-05-04	26.9	79.4	1
00:44:13	2018-05-04	26.7	79.6	1
01:14:13	2018-05-04	26.6	79.7	1
01:44:13	2018-05-04	26.6	79.8	1
02:14:13	2018-05-04	26.5	79.9	1
02:44:13	2018-05-04	26.4	80	1
03:14:13	2018-05-04	26.4	80.1	1
03:44:13	2018-05-04	26.3	80.1	1
04:14:13	2018-05-04	26.2	80.2	1
04:44:13	2018-05-04	26.1	80.3	1
05:14:13	2018-05-04	26.1	80.3	1
05:44:13	2018-05-04	26	80.3	1
06:14:13	2018-05-04	26	80.5	1
06:44:13	2018-05-04	25.9	80.5	1
07:14:13	2018-05-04	25.8	80.6	1
07:44:13	2018-05-04	25.8	80.7	1
08:14:13	2018-05-04	25.9	80.7	1
08:44:13	2018-05-04	26	80.9	1
23:14:13	2018-05-04	25.4	79.8	1
23:44:13	2018-05-04	25.7	70.8	1
00:14:13	2018-05-05	25.6	67.4	1
00:44:13	2018-05-05	25.5	66.2	1
01:14:13	2018-05-05	25.4	65.6	1
01:44:13	2018-05-05	25.3	65.4	1
02:14:13	2018-05-05	25.2	65.2	1
02:44:13	2018-05-05	25.1	65.3	1
03:14:13	2018-05-05	25	65.3	1
03:44:13	2018-05-05	25	65.3	1
04:14:13	2018-05-05	25	65.4	1
04:44:13	2018-05-05	25	65.8	1
05:14:13	2018-05-05	25	65.5	1
05:44:13	2018-05-05	24.9	65.4	1
06:14:13	2018-05-05	24.9	65.5	1
06:44:13	2018-05-05	24.8	65.7	1
07:14:13	2018-05-05	24.7	65.6	1
07:44:13	2018-05-05	25.1	74.1	1
08:14:13	2018-05-05	25.5	68.3	1
08:44:13	2018-05-05	25.7	67.6	1
23:14:13	2018-05-05	25.1	68.4	1
23:44:13	2018-05-05	25	68.4	1
00:14:13	2018-05-06	24.9	68.5	1
00:44:13	2018-05-06	25.1	70.8	1
01:14:13	2018-05-06	25.2	70.5	1
01:44:13	2018-05-06	25.2	70.6	1
02:14:13	2018-05-06	25.2	70.6	1
02:44:13	2018-05-06	25.2	70.7	1
03:14:13	2018-05-06	25.2	70.9	1
03:44:13	2018-05-06	25.1	71	1
04:14:13	2018-05-06	25.1	71.1	1
04:44:13	2018-05-06	25.1	71.2	1
05:14:13	2018-05-06	25	71.3	1
05:44:13	2018-05-06	25	71.4	1
06:14:13	2018-05-06	24.9	71.5	1
06:44:13	2018-05-06	24.9	71.7	1
07:14:13	2018-05-06	24.9	71.2	1
07:44:13	2018-05-06	24.9	70	1
08:14:13	2018-05-06	24.9	70.2	1
08:44:13	2018-05-06	25	71.3	1
23:14:13	2018-05-06	24.6	79	1
23:44:13	2018-05-06	24.6	78.3	1
00:14:13	2018-05-07	24.3	78.1	1
00:44:13	2018-05-07	25.3	70.3	1
01:14:13	2018-05-07	25.1	70	1
01:44:13	2018-05-07	25.2	69.6	1
02:14:13	2018-05-07	25.1	69.3	1
02:44:13	2018-05-07	25.1	69.1	1
03:14:13	2018-05-07	25.1	69	1
03:44:13	2018-05-07	25.1	69	1
04:14:13	2018-05-07	25.1	68.9	1
04:44:13	2018-05-07	25.1	68.9	1
05:14:13	2018-05-07	25	68.8	1
05:44:13	2018-05-07	25	68.8	1
06:14:13	2018-05-07	25	68.8	1
06:44:13	2018-05-07	24.9	70.7	1
07:14:13	2018-05-07	24.9	70.4	1
07:44:13	2018-05-07	24.9	71	1
08:14:13	2018-05-07	24.8	70.6	1
08:44:13	2018-05-07	25.1	72.8	1
23:14:13	2018-05-07	26	74.1	1
23:44:13	2018-05-07	26.1	72.2	1
00:14:13	2018-05-08	26.1	73.2	1
00:44:13	2018-05-08	26.1	73.1	1
01:14:13	2018-05-08	26.1	73.1	1
01:44:13	2018-05-08	26.1	73.2	1
02:14:13	2018-05-08	26	73.2	1
02:44:13	2018-05-08	26	73.2	1
03:14:13	2018-05-08	26	73.3	1
03:44:13	2018-05-08	25.9	73.3	1
04:14:13	2018-05-08	25.9	73.3	1
04:44:13	2018-05-08	25.8	73.3	1
05:14:13	2018-05-08	25.8	73.3	1
05:44:13	2018-05-08	25.7	73.4	1
06:14:13	2018-05-08	25.6	73.4	1
06:44:13	2018-05-08	25.6	73.4	1
07:14:13	2018-05-08	25.5	73.4	1
07:44:13	2018-05-08	25.4	73.9	1
08:14:13	2018-05-08	25.3	73.2	1
08:44:13	2018-05-08	26.8	73.6	1
23:14:13	2018-05-08	25.9	79.6	1
23:44:13	2018-05-08	26.6	73.1	1
00:14:13	2018-05-09	26.4	64.6	1
00:44:13	2018-05-09	26.4	63.2	1
01:14:13	2018-05-09	26.5	62.4	1
01:44:13	2018-05-09	26.7	63.1	1
02:14:13	2018-05-09	26.6	63.2	1
02:44:13	2018-05-09	26.5	62.6	1
03:14:13	2018-05-09	26.1	62.8	1
03:44:13	2018-05-09	26.1	63	1
04:14:13	2018-05-09	25.6	62.5	1
04:44:13	2018-05-09	25.2	63.3	1
05:14:13	2018-05-09	25	62.9	1
05:44:13	2018-05-09	25.1	63	1
06:14:13	2018-05-09	25	63.1	1
06:44:13	2018-05-09	25.3	63.4	1
07:14:13	2018-05-09	25.5	63.4	1
07:44:13	2018-05-09	25.5	63.4	1
08:14:13	2018-05-09	24.9	67.3	1
08:44:13	2018-05-09	24.3	67.8	1
23:14:13	2018-05-09	25.4	65.7	1
23:44:13	2018-05-09	25.2	65.7	1
00:14:13	2018-05-10	25.2	65.7	1
00:44:13	2018-05-10	25.4	65.7	1
01:14:13	2018-05-10	25.5	65.8	1
01:44:13	2018-05-10	25.3	65.9	1
02:14:13	2018-05-10	25.1	65.9	1
02:44:13	2018-05-10	25	65.9	1
03:14:13	2018-05-10	25	66	1
03:44:13	2018-05-10	25	66	1
04:14:13	2018-05-10	25	66	1
04:44:13	2018-05-10	25	66	1
05:14:13	2018-05-10	24.8	66.1	1
05:44:13	2018-05-10	24.8	66.1	1
06:14:13	2018-05-10	24.9	66.1	1
06:44:13	2018-05-10	24.9	66.1	1
07:14:13	2018-05-10	25	66.1	1
07:44:13	2018-05-10	25.1	66.1	1
08:14:13	2018-05-10	25	66.4	1
08:44:13	2018-05-10	25.1	66.4	1
23:14:13	2018-05-10	26.5	67.2	1
23:44:13	2018-05-10	26.4	67.2	1
00:14:13	2018-05-11	26.3	67.3	1
00:44:13	2018-05-11	25.9	67.4	1
01:14:13	2018-05-11	25.9	67.3	1
01:44:13	2018-05-11	25.7	67.3	1
02:14:13	2018-05-11	25.6	67.3	1
02:44:13	2018-05-11	25.5	67.3	1
03:14:13	2018-05-11	25.4	67.3	1
03:44:13	2018-05-11	25.2	67.4	1
04:14:13	2018-05-11	25.1	67.4	1
04:44:13	2018-05-11	25	67.4	1
05:14:13	2018-05-11	25	67.4	1
05:44:13	2018-05-11	25	67.4	1
06:14:13	2018-05-11	24.9	67.4	1
06:44:13	2018-05-11	24.9	67.4	1
07:14:13	2018-05-11	24.8	67.4	1
07:44:13	2018-05-11	24.8	67.5	1
08:14:13	2018-05-11	24.9	67.4	1
08:44:13	2018-05-11	25.7	67.1	1

## Sheet: Fig. S1
Figure S1. Changes in the VTM associated to hydration level (left), start temperature (center) and heating rate (left) in Loxopholis ferreirai (upper row) and L. percarinatum (lower row) lizards. Each color represents a specimen.

## Sheet: Fig. S2
Fig. S2. Lack of strong relationships between predictive factors studied across 84 measurements of VTMAX in two species of lizards (black: L. ferreirai, pink: L. percarinatum.

## Sheet: Fig. S3
Figs. S3. Comparison of residuals after rankit transformation and normal curve. For L. percaarinatum (left) and the general model (right).

## Sheet: Table S0
Table S0. Results of testing the effects of treatments on lizards' body weight
Linear mixed model fit by REML. t-tests use Kenward-Roger's method ['lmerModLmerTest']
Formula: weight ~ turn + (1 | id) + (1 | sp)
Data: vtm
REML criterion at convergence: -230.7
Scaled residuals:
Min 1Q Median 3Q Max
-2.3122 -0.5036 0.0296 0.5315 1.9648
Random effects:
Groups Name Variance Std.Dev.
id (Intercept) 0.0300213 0.17327
sp (Intercept) 0.0055174 0.07428
Residual 0.0005342 0.02311
Number of obs: 84, groups: id, 28; sp, 2
Fixed effects:
Estimate Std. Error df t value Pr(>|t|)
(Intercept) 0.692216 0.064510 0.958441 10.730 0.0648 .
turn2 -0.075629 0.006177 54.000000 -12.244 <2e-16 ***
turn3 -0.003414 0.006177 54.000000 -0.553 0.5827
---
Signif. codes: 0 ‘***’ 0.001 ‘**’ 0.01 ‘*’ 0.05 ‘.’ 0.1 ‘ ’ 1
Correlation of Fixed Effects:
(Intr) turn2
turn2 -0.049
turn3 -0.049 0.500

## Sheet: Tables S1
Tables s1.
A. Models compared to identify important factors driving the VTM of loxopholis lizards, results of power analysis, and full results of model fitting.
m0 <- lmer(vtm ~ (1|id), vtm);
m1 <- lmer(vtm ~ hl+(1|id), vtm); powerSim(m1, nsim=100)# L. ferreirai power 95%CI: (90.07-98.90), L. percarinatum (96.38-100.0)
m2 <- lmer(vtm ~ hl+turn+(1|id), vtm); powerSim(m2, nsim=100)# L. ferreirai power 95%CI: (88.72- 98.36), L percarinatum (96.38-100.0)
m3 <- lmer(vtm ~ hl+startt+(1|id), vtm); powerSim(m3, nsim=100)# L. ferreirai power 95%CI: (71.93- 88.16), L. percarinatum (86.11, 97.14)
m4 <- lmer(vtm ~ hl+hrate+(1|id), vtm); powerSim(m4, nsim=100)# L. ferreirai power 95%CI: (82.38-95.10), L. percarinatum (96.38, 100.0)
m5 <- lmer(vtm ~ hl+weight+(1|id), vtm); powerSim(m5, nsim=100)# L. ferreirai power 95%CI: (87.40-97.77),L. percarinatum (94.55, 99.97)
B. Full results for Loxopholis ferreirai
results of model selection for l. ferreirai
df AIC
m1 4 127.3940
m2 5 128.1815
m3 5 113.7595
m4 5 118.4861
m5 5 128.4109
m6 3 135.6215
Only model 1,3, and 4 led to sucessive descreases in AIC below the model with hydration level, thus, turn and body size were not included in the final model
> m=lme(vtm ~ hl+hrate+startt, random = ~1|id, method = "ML",vtm)
> summary (m)
Linear mixed-effects model fit by maximum likelihood
Data: vtm
AIC BIC logLik
108.834 116.609 -48.41699
Random effects:
Formula: ~1 | id
(Intercept) Residual
StdDev: 0.0001390477 1.453949
Fixed effects: vtm ~ hl + hrate + startt
Value Std.Error DF t-value p-value
(Intercept) -2.6810576 5.939636 15 -0.451384 0.6582
hl 0.1214371 0.053401 15 2.274066 0.0381
hrate 2.3939034 0.923115 15 2.593290 0.0204
startt 0.7700422 0.186314 15 4.133032 0.0009
Correlation:
(Intr) hl hrate
hl -0.622
hrate 0.290 -0.289
startt -0.610 -0.225 -0.228
D. Full results' tables for Loxopholis percarinatum
model selection results
df AIC
m0 3 238.3916
m1 4 220.3826
m2 5 219.7962
m3 5 215.9453
m4 5 218.5113
m5 5 220.476
Full results of fit with all relevant factors for l. percarinatum
Random effects:
Formula: ~1 | id
(Intercept) Residual
StdDev: 0.912148 1.188403
Fixed effects: vtm ~ hl + hrate + startt
Value Std.Error DF t-value p-value
(Intercept) 7.129112 3.454025 35 2.064001 0.0465
hl 0.118566 0.032584 35 3.638842 0.0009
hrate 0.588050 0.259190 35 2.268798 0.0296
startt 0.412070 0.148469 35 2.775466 0.0088
Correlation:
(Intr) hl hrate
hl -0.354
hrate -0.096 -0.070
startt -0.625 -0.502 0.067
Standardized Within-Group Residuals:
Min Q1 Med Q3 Max
-1.6896918 -0.7049418 0.1303572 0.6005971 1.7169819
Number of Observations: 57
Number of Groups: 19

## Sheet: Tables S2
Tables s2. Model fitting results after rankit transformation
For L. percarinatum ater using rankit function to further normalize residuals
Linear mixed-effects model fit by maximum likelihood
Data: vtm
AIC BIC logLik
59.68673 68.75759 -22.84337
Random effects:
Formula: ~1 | id
(Intercept) Residual
StdDev: 0.2579432 0.5133105
Fixed effects: blom(vtm, method = "rankit") ~ hl + turn + startt + hrate
Value Std.Error DF t-value p-value
(Intercept) -12.424745 2.4325661 14 -5.107670 0.0002
hl 0.049986 0.0214648 14 2.328725 0.0354
turn 0.319316 0.1419023 14 2.250254 0.0410
startt 0.226791 0.0758919 14 2.988337 0.0098
hrate 1.059777 0.3658513 14 2.896743 0.0117
Correlation:
(Intr) hl turn startt
hl -0.619
turn -0.385 0.297
startt -0.580 -0.255 0.033
hrate 0.340 -0.285 -0.051 -0.286
Standardized Within-Group Residuals:
Min Q1 Med Q3 Max
-1.7789985 -0.6239532 -0.1051230 0.6884358 2.3564350
Number of Observations: 27
Number of Groups: 9

## Sheet: Table S3
Table S3. Effects of different NicheMapR parameters on the predicted extent of sites where body temperatures may tresspass the voluntary thermal maximum of Loxopholis lizards, across the Amazon's basin.
Generalized least squares fit by REML
Model: extent ~ amass + VTMAX + moist_surface + maxdepth + rainmult + maxshad
Data: dt
AIC BIC logLik
686.306 702.6504 -335.153
Coefficients:
Value Std.Error t-value p-value
(Intercept) 9141.554 233.42611 39.16252 0.0000
amass -20.024 155.91626 -0.12843 0.8983
VTMAX -217.109 6.69141 -32.44600 0.0000
moist_surface -0.014 0.16059 -0.08951 0.9290
maxdepth -0.167 5.35312 -0.03113 0.9753
rainmult -171.375 32.11875 -5.33567 0.0000
maxshad -9.169 0.80297 -11.41856 0.0000
Correlation:
(Intr) amass VTMAX mst_sr mxdpth ranmlt
amass -0.385
VTMAX -0.860 0.000
moist_surface -0.034 0.000 0.000
maxdepth -0.057 0.000 0.000 0.000
rainmult -0.103 0.000 0.000 0.000 0.000
maxshad -0.310 0.000 0.000 0.000 0.000 0.000
Standardized residuals:
Min Q1 Med Q3 Max
-1.6112085 -0.4244503 0.2033470 0.6555264 1.2288383
Residual standard error: 64.2375
Degrees of freedom: 64 total; 57 residual

[truncated: 8 more sheets: Table S4, Table S5, Table S6, Table S7, Table S8, Table S9, Table S10, Table S11]
