# Supplementary material for: Dehydration alters behavioral thermoregulation and the geography of climatic vulnerability in two Amazonian lizards
Source: PLoS One. 2023 Nov 1;18(11):e0286502. doi: 10.1371/journal.pone.0286502 (PMC10619801; doi:10.1371/journal.pone.0286502)
Supplement: S1 Data — (ZIP) [file pone.0286502.s002.zip]

Archive with 264 entries (263 files):
- maps/
- __MACOSX/._maps
- maps/map 6.tif
- __MACOSX/maps/._map 6.tif
- maps/map 36.tif
- __MACOSX/maps/._map 36.tif
- maps/map 22.tif
- __MACOSX/maps/._map 22.tif
- maps/map 46.png
- __MACOSX/maps/._map 46.png
- maps/map 52.png
- __MACOSX/maps/._map 52.png
- maps/design&risk.csv
- __MACOSX/maps/._design&risk.csv
- maps/map 53.png
- __MACOSX/maps/._map 53.png
- maps/map 47.png
- __MACOSX/maps/._map 47.png
- maps/map 23.tif
- __MACOSX/maps/._map 23.tif
- maps/map 37.tif
- __MACOSX/maps/._map 37.tif
- maps/map 7.tif
- __MACOSX/maps/._map 7.tif
- maps/map 5.tif
- __MACOSX/maps/._map 5.tif
- maps/map 21.tif
- __MACOSX/maps/._map 21.tif
- maps/map 35.tif
- __MACOSX/maps/._map 35.tif
- maps/map 51.png
- __MACOSX/maps/._map 51.png
- maps/map 45.png
- __MACOSX/maps/._map 45.png
- maps/map 44.png
- __MACOSX/maps/._map 44.png
- maps/map 50.png
- __MACOSX/maps/._map 50.png
- maps/map 34.tif
- __MACOSX/maps/._map 34.tif
- maps/map 20.tif
- __MACOSX/maps/._map 20.tif
- maps/map 4.tif
- __MACOSX/maps/._map 4.tif
- maps/map 54.png
- __MACOSX/maps/._map 54.png
- maps/map 18.tif
- __MACOSX/maps/._map 18.tif
- maps/map 40.png
- __MACOSX/maps/._map 40.png
- maps/map 24.tif
- __MACOSX/maps/._map 24.tif
- maps/map 30.tif
- __MACOSX/maps/._map 30.tif
- maps/map 31.tif
- __MACOSX/maps/._map 31.tif
- maps/map 25.tif
- __MACOSX/maps/._map 25.tif
- maps/map 41.png
- __MACOSX/maps/._map 41.png
- maps/map 55.png
- __MACOSX/maps/._map 55.png
- maps/map 19.tif
- __MACOSX/maps/._map 19.tif
- maps/map 1.tif
- __MACOSX/maps/._map 1.tif
- maps/map 3.tif
- __MACOSX/maps/._map 3.tif
- maps/map 43.png
- __MACOSX/maps/._map 43.png
- maps/map 57.png
- __MACOSX/maps/._map 57.png
- maps/map 33.tif
- __MACOSX/maps/._map 33.tif
- maps/map 27.tif
- __MACOSX/maps/._map 27.tif
- maps/map 26.tif
- __MACOSX/maps/._map 26.tif
- maps/map 32.tif
- __MACOSX/maps/._map 32.tif
- maps/map 56.png
- __MACOSX/maps/._map 56.png
- maps/map 42.png
- __MACOSX/maps/._map 42.png
- maps/map 2.tif
- __MACOSX/maps/._map 2.tif
- maps/map 1.png
- __MACOSX/maps/._map 1.png
- maps/map 19.png
- __MACOSX/maps/._map 19.png
- maps/map 55.tif
- __MACOSX/maps/._map 55.tif
- maps/map 41.tif
- __MACOSX/maps/._map 41.tif
- maps/map 25.png
- __MACOSX/maps/._map 25.png
- maps/map 31.png
- __MACOSX/maps/._map 31.png
- maps/map 30.png
- __MACOSX/maps/._map 30.png
- maps/map 24.png
- __MACOSX/maps/._map 24.png
- maps/map 40.tif
- __MACOSX/maps/._map 40.tif
- maps/map 18.png
- __MACOSX/maps/._map 18.png
- maps/map 54.tif
- __MACOSX/maps/._map 54.tif
- maps/map 2.png
- __MACOSX/maps/._map 2.png
- maps/map 42.tif
- __MACOSX/maps/._map 42.tif
- maps/map 56.tif
- __MACOSX/maps/._map 56.tif
- maps/map 32.png
- __MACOSX/maps/._map 32.png
- maps/map 26.png
- __MACOSX/maps/._map 26.png
- maps/map 27.png
- __MACOSX/maps/._map 27.png
- maps/map 33.png
- __MACOSX/maps/._map 33.png
- maps/map 57.tif
- __MACOSX/maps/._map 57.tif
- maps/map 43.tif
- __MACOSX/maps/._map 43.tif
- maps/map 3.png
- __MACOSX/maps/._map 3.png
- maps/map 7.png
- __MACOSX/maps/._map 7.png
- maps/map 37.png
- __MACOSX/maps/._map 37.png
- maps/map 23.png
- __MACOSX/maps/._map 23.png
- maps/map 47.tif
- __MACOSX/maps/._map 47.tif
- maps/map 53.tif
- __MACOSX/maps/._map 53.tif
- maps/map 52.tif
- __MACOSX/maps/._map 52.tif
- maps/map 46.tif
- __MACOSX/maps/._map 46.tif
- maps/map 22.png
- __MACOSX/maps/._map 22.png
- maps/map 36.png
- __MACOSX/maps/._map 36.png
- maps/map 6.png
- __MACOSX/maps/._map 6.png
- maps/map 4.png
- __MACOSX/maps/._map 4.png
- maps/map 20.png
- __MACOSX/maps/._map 20.png
- maps/map 34.png
- __MACOSX/maps/._map 34.png
- maps/map 50.tif
- __MACOSX/maps/._map 50.tif
- maps/map 44.tif
- __MACOSX/maps/._map 44.tif
- maps/map 45.tif
- __MACOSX/maps/._map 45.tif
- maps/map 51.tif
- __MACOSX/maps/._map 51.tif
- maps/map 35.png
- __MACOSX/maps/._map 35.png
- maps/map 21.png
- __MACOSX/maps/._map 21.png
- maps/map 5.png
- __MACOSX/maps/._map 5.png
- maps/map 8.png
- __MACOSX/maps/._map 8.png
- maps/map 38.png
- __MACOSX/maps/._map 38.png
- maps/map 60.tif
- __MACOSX/maps/._map 60.tif
- maps/map 48.tif
- __MACOSX/maps/._map 48.tif
- maps/map 10.png
- __MACOSX/maps/._map 10.png
- maps/designtable.csv
- __MACOSX/maps/._designtable.csv
- maps/map 11.png
- __MACOSX/maps/._map 11.png
- maps/map 49.tif
- __MACOSX/maps/._map 49.tif
- maps/map 61.tif
- __MACOSX/maps/._map 61.tif
- maps/map 39.png
- __MACOSX/maps/._map 39.png
- maps/map 9.png
- __MACOSX/maps/._map 9.png
- maps/map 48.svg
- __MACOSX/maps/._map 48.svg
- maps/map 63.tif
- __MACOSX/maps/._map 63.tif
- maps/map 13.png
- __MACOSX/maps/._map 13.png
- maps/map 12.png
- __MACOSX/maps/._map 12.png
- maps/map 62.tif
- __MACOSX/maps/._map 62.tif
- maps/map 16.png
- __MACOSX/maps/._map 16.png
- maps/map 17.png
- __MACOSX/maps/._map 17.png
- maps/map 15.png
- __MACOSX/maps/._map 15.png
- maps/map 59.tif
- __MACOSX/maps/._map 59.tif
- maps/map 29.png
- __MACOSX/maps/._map 29.png
- maps/map 28.png
- __MACOSX/maps/._map 28.png
- maps/map 64.tif
- __MACOSX/maps/._map 64.tif
- maps/map 14.png
- __MACOSX/maps/._map 14.png
- maps/map 58.tif
- __MACOSX/maps/._map 58.tif
- maps/map 17.tif
- __MACOSX/maps/._map 17.tif
- maps/map 16.tif
- __MACOSX/maps/._map 16.tif
- maps/map 58.png
- __MACOSX/maps/._map 58.png
- maps/map 14.tif
- __MACOSX/maps/._map 14.tif
- maps/map 64.png
- __MACOSX/maps/._map 64.png
- maps/map 28.tif
- __MACOSX/maps/._map 28.tif
- maps/map 29.tif
- __MACOSX/maps/._map 29.tif
- maps/map 59.png
- __MACOSX/maps/._map 59.png
- maps/map 15.tif
- __MACOSX/maps/._map 15.tif
- maps/map 9.tif
- __MACOSX/maps/._map 9.tif
- maps/map 39.tif
- __MACOSX/maps/._map 39.tif
- maps/map 61.png
- __MACOSX/maps/._map 61.png
- maps/map 49.png
- __MACOSX/maps/._map 49.png
- maps/map 11.tif
- __MACOSX/maps/._map 11.tif
- maps/map 10.tif
- __MACOSX/maps/._map 10.tif
- maps/map 48.png
- __MACOSX/maps/._map 48.png
- maps/map 60.png
- __MACOSX/maps/._map 60.png
- maps/map 38.tif
- __MACOSX/maps/._map 38.tif
- maps/map 8.tif
- __MACOSX/maps/._map 8.tif
- maps/map 62.png
- __MACOSX/maps/._map 62.png
- maps/map 12.tif
- __MACOSX/maps/._map 12.tif
- maps/map 13.tif
- __MACOSX/maps/._map 13.tif
- maps/map 63.png
- __MACOSX/maps/._map 63.png
