# Supplementary material for: Dehydration alters behavioral thermoregulation and the geography of climatic vulnerability in two Amazonian lizards
Source: PLoS One. 2023 Nov 1;18(11):e0286502. doi: 10.1371/journal.pone.0286502 (PMC10619801; doi:10.1371/journal.pone.0286502)
Supplement: S1 Data — (ZIP) [file pone.0286502.s002.zip › maps/design&risk.csv]

sp	amass	VTMAX	moist_surface	maxdepth	rainmult	maxshad	map	extent	meanduration	percpoints
L. percarinatum	0.525	28.8	0	1	0.5	80	1	2065	456.3874092	3.571428571
L. percarinatum	0.628	28.8	0	1	0.5	80	2	2065	456.1288136	3.571428571
L. percarinatum	0.525	31.2	0	1	0.5	80	3	1553	113.9407598	31.25
L. percarinatum	0.628	31.2	0	1	0.5	80	4	1553	113.7862202	31.25
L. percarinatum	0.525	28.8	100	1	0.5	80	5	2066	456.8194579	3.571428571
L. percarinatum	0.628	28.8	100	1	0.5	80	6	2066	456.535818	3.571428571
L. percarinatum	0.525	31.2	100	1	0.5	80	7	1552	114.0045103	31.25
L. percarinatum	0.628	31.2	100	1	0.5	80	8	1551	113.9310123	31.25
L. percarinatum	0.525	28.8	0	4	0.5	80	9	2065	456.0590799	3.571428571
L. percarinatum	0.628	28.8	0	4	0.5	80	10	2065	455.8130751	3.571428571
L. percarinatum	0.525	31.2	0	4	0.5	80	11	1553	112.9716677	31.25
L. percarinatum	0.628	31.2	0	4	0.5	80	12	1553	112.8209916	31.25
L. percarinatum	0.525	28.8	100	4	0.5	80	13	2066	456.4888674	3.571428571
L. percarinatum	0.628	28.8	100	4	0.5	80	14	2066	456.2294288	3.571428571
L. percarinatum	0.525	31.2	100	4	0.5	80	15	1551	113.1102515	31.25
L. percarinatum	0.628	31.2	100	4	0.5	80	16	1551	112.96	29.5
L. percarinatum	0.525	28.8	0	1	1	80	17	2035	462.7081081	5.357142857
L. percarinatum	0.628	28.8	0	1	1	80	18	2035	462.387715	5.357142857
L. percarinatum	0.525	31.2	0	1	1	80	19	1366	101.8806735	41.07142857
L. percarinatum	0.628	31.2	0	1	1	80	20	1366	101.6698389	41.07142857
L. percarinatum	0.525	28.8	100	1	1	80	21	2034	464.0172075	5.357142857
L. percarinatum	0.628	28.8	100	1	1	80	22	2034	463.7064897	5.357142857
L. percarinatum	0.525	31.2	100	1	1	80	23	1359	102.2369389	41.96428571
L. percarinatum	0.628	31.2	100	1	1	80	24	1360	101.9470588	41.96428571
L. percarinatum	0.525	28.8	0	4	1	80	25	2035	462.3995086	5.357142857
L. percarinatum	0.628	28.8	0	4	1	80	26	2035	462.0584767	5.357142857
L. percarinatum	0.525	31.2	0	4	1	80	27	1365	101.6776557	41.07142857
L. percarinatum	0.628	31.2	0	4	1	80	28	1364	101.5007331	41.07142857
L. percarinatum	0.525	28.8	100	4	1	80	29	2034	463.7153392	5.357142857
L. percarinatum	0.628	28.8	100	4	1	80	30	2034	463.3893805	5.357142857
L. percarinatum	0.525	31.2	100	4	1	80	31	1359	101.9529065	41.96428571
L. percarinatum	0.628	31.2	100	4	1	80	32	1358	101.7820324	41.96428571
L. percarinatum	0.525	28.8	0	1	0.5	100	33	1775	242.7019718	5.357142857
L. percarinatum	0.628	28.8	0	1	0.5	100	34	1770	242.4655367	5.357142857
L. percarinatum	0.525	31.2	0	1	0.5	100	35	1432	101.2870112	32.14285714
L. percarinatum	0.628	31.2	0	1	0.5	100	36	1428	100.952381	32.14285714
L. percarinatum	0.525	28.8	100	1	0.5	100	37	1773	243.8364354	5.357142857
L. percarinatum	0.628	28.8	100	1	0.5	100	38	1769	243.4256642	5.357142857
L. percarinatum	0.525	31.2	100	1	0.5	100	39	1432	101.2646648	32.14285714
L. percarinatum	0.628	31.2	100	1	0.5	100	40	1428	100.9229692	32.14285714
L. percarinatum	0.525	28.8	0	4	0.5	100	41	1774	242.6059752	5.357142857
L. percarinatum	0.628	28.8	0	4	0.5	100	42	1770	242.2135593	5.357142857
L. percarinatum	0.525	31.2	0	4	0.5	100	43	1432	101.0293296	32.14285714
L. percarinatum	0.628	31.2	0	4	0.5	100	44	1427	100.746321	32.14285714
L. percarinatum	0.525	28.8	100	4	0.5	100	45	1773	243.5922166	5.357142857
L. percarinatum	0.628	28.8	100	4	0.5	100	46	1769	243.1837196	5.357142857
L. percarinatum	0.525	31.2	100	4	0.5	100	47	1431	101.0719776	32.14285714
L. percarinatum	0.628	31.2	100	4	0.5	100	48	1427	100.7077786	32.14285714
L. percarinatum	0.525	28.8	0	1	1	100	49	1818	317.6628163	6.25
L. percarinatum	0.628	28.8	0	1	1	100	50	1814	317.2227122	6.25
L. percarinatum	0.525	31.2	0	1	1	100	51	1267	102.2131018	41.96428571
L. percarinatum	0.628	31.2	0	1	1	100	52	1264	101.8631329	41.96428571
L. percarinatum	0.525	28.8	100	1	1	100	53	1824	317.7987939	6.25
L. percarinatum	0.628	28.8	100	1	1	100	54	1817	317.8679141	6.25
L. percarinatum	0.525	31.2	100	1	1	100	55	1260	102.6150794	42.85714286
L. percarinatum	0.628	31.2	100	1	1	100	56	1257	102.2649165	42.85714286
L. percarinatum	0.525	28.8	0	4	1	100	57	1817	317.5354981	6.25
L. percarinatum	0.628	28.8	0	4	1	100	58	1814	316.9211687	6.25
L. percarinatum	0.525	31.2	0	4	1	100	59	1265	102.1051383	41.96428571
L. percarinatum	0.628	31.2	0	4	1	100	60	1263	101.6381631	41.96428571
L. percarinatum	0.525	28.8	100	4	1	100	61	1823	317.6823917	6.25
L. percarinatum	0.628	28.8	100	4	1	100	62	1817	317.5778756	6.25
L. percarinatum	0.525	31.2	100	4	1	100	63	1259	102.4257347	42.85714286
L. percarinatum	0.628	31.2	100	4	1	100	64	1257	101.9673827	42.85714286
