# Supplementary material for: Dehydration alters behavioral thermoregulation and the geography of climatic vulnerability in two Amazonian lizards
Source: PLoS One. 2023 Nov 1;18(11):e0286502. doi: 10.1371/journal.pone.0286502 (PMC10619801; doi:10.1371/journal.pone.0286502)
Supplement: S1 Data — (ZIP) [file pone.0286502.s002.zip › maps/designtable.csv]

sp	amass	VTMAX	moist_surface	maxdepth	rainmult	maxshad	map
L. percarinatum	0.525	28.8	0	1	0.5	80	1
L. percarinatum	0.628	28.8	0	1	0.5	80	2
L. percarinatum	0.525	31.2	0	1	0.5	80	3
L. percarinatum	0.628	31.2	0	1	0.5	80	4
L. percarinatum	0.525	28.8	100	1	0.5	80	5
L. percarinatum	0.628	28.8	100	1	0.5	80	6
L. percarinatum	0.525	31.2	100	1	0.5	80	7
L. percarinatum	0.628	31.2	100	1	0.5	80	8
L. percarinatum	0.525	28.8	0	4	0.5	80	9
L. percarinatum	0.628	28.8	0	4	0.5	80	10
L. percarinatum	0.525	31.2	0	4	0.5	80	11
L. percarinatum	0.628	31.2	0	4	0.5	80	12
L. percarinatum	0.525	28.8	100	4	0.5	80	13
L. percarinatum	0.628	28.8	100	4	0.5	80	14
L. percarinatum	0.525	31.2	100	4	0.5	80	15
L. percarinatum	0.628	31.2	100	4	0.5	80	16
L. percarinatum	0.525	28.8	0	1	1	80	17
L. percarinatum	0.628	28.8	0	1	1	80	18
L. percarinatum	0.525	31.2	0	1	1	80	19
L. percarinatum	0.628	31.2	0	1	1	80	20
L. percarinatum	0.525	28.8	100	1	1	80	21
L. percarinatum	0.628	28.8	100	1	1	80	22
L. percarinatum	0.525	31.2	100	1	1	80	23
L. percarinatum	0.628	31.2	100	1	1	80	24
L. percarinatum	0.525	28.8	0	4	1	80	25
L. percarinatum	0.628	28.8	0	4	1	80	26
L. percarinatum	0.525	31.2	0	4	1	80	27
L. percarinatum	0.628	31.2	0	4	1	80	28
L. percarinatum	0.525	28.8	100	4	1	80	29
L. percarinatum	0.628	28.8	100	4	1	80	30
L. percarinatum	0.525	31.2	100	4	1	80	31
L. percarinatum	0.628	31.2	100	4	1	80	32
L. percarinatum	0.525	28.8	0	1	0.5	100	33
L. percarinatum	0.628	28.8	0	1	0.5	100	34
L. percarinatum	0.525	31.2	0	1	0.5	100	35
L. percarinatum	0.628	31.2	0	1	0.5	100	36
L. percarinatum	0.525	28.8	100	1	0.5	100	37
L. percarinatum	0.628	28.8	100	1	0.5	100	38
L. percarinatum	0.525	31.2	100	1	0.5	100	39
L. percarinatum	0.628	31.2	100	1	0.5	100	40
L. percarinatum	0.525	28.8	0	4	0.5	100	41
L. percarinatum	0.628	28.8	0	4	0.5	100	42
L. percarinatum	0.525	31.2	0	4	0.5	100	43
L. percarinatum	0.628	31.2	0	4	0.5	100	44
L. percarinatum	0.525	28.8	100	4	0.5	100	45
L. percarinatum	0.628	28.8	100	4	0.5	100	46
L. percarinatum	0.525	31.2	100	4	0.5	100	47
L. percarinatum	0.628	31.2	100	4	0.5	100	48
L. percarinatum	0.525	28.8	0	1	1	100	49
L. percarinatum	0.628	28.8	0	1	1	100	50
L. percarinatum	0.525	31.2	0	1	1	100	51
L. percarinatum	0.628	31.2	0	1	1	100	52
L. percarinatum	0.525	28.8	100	1	1	100	53
L. percarinatum	0.628	28.8	100	1	1	100	54
L. percarinatum	0.525	31.2	100	1	1	100	55
L. percarinatum	0.628	31.2	100	1	1	100	56
L. percarinatum	0.525	28.8	0	4	1	100	57
L. percarinatum	0.628	28.8	0	4	1	100	58
L. percarinatum	0.525	31.2	0	4	1	100	59
L. percarinatum	0.628	31.2	0	4	1	100	60
L. percarinatum	0.525	28.8	100	4	1	100	61
L. percarinatum	0.628	28.8	100	4	1	100	62
L. percarinatum	0.525	31.2	100	4	1	100	63
L. percarinatum	0.628	31.2	100	4	1	100	64
